# Supplementary material for: The Extended Synaptotagmins of Physcomitrium patens
Source: Plants (Basel). 2025 Mar 25;14(7):1027. doi: 10.3390/plants14071027 (PMC11990657; doi:10.3390/plants14071027)
Supplement: Supplementary file 1 [file plants-14-01027-s001.zip]

Archive with 5 entries (5 files):
- CodeS1.R
- FigS1.pdf
- FigS2.pdf
- FigS3.pdf
- SupplementaryTable S1_v2.xlsx
