# Supplementary material for: The Extended Synaptotagmins of Physcomitrium patens
Source: Plants (Basel). 2025 Mar 25;14(7):1027. doi: 10.3390/plants14071027 (PMC11990657; doi:10.3390/plants14071027)
Supplement: Supplementary file 1 [file plants-14-01027-s001.zip › CodeS1.R]

# Load the necessary libraries
library(pwalign)
library(ape)
library(phangorn)
library(seqinr)
library(Biostrings)
library(msa)
library(gplots)
library(ggmsa)
library(ggplot2)
library(ggplotify)
library(ggpubr)
library(tidyverse)

# Load the BLOSUM62 substitution matrix for MSA
data(BLOSUM62, package = "pwalign")


### Multiple sequence alignment ###

# Load the multi-FASTA file
fasta <- readAAStringSet("ESYT_protein_sequences.fa")
# MSA
aln <- msa(inputSeqs = fasta,
           method = "ClustalW",
           substitutionMatrix = BLOSUM62)
save(aln, file = "MSA.RData")
# write alignment results to fasta-file
msaPrettyPrint(aln,
               output="asis",
               alFile="MSA.fasta",
               askForOverwrite=FALSE)

# Length of the alignment (for plotting purposes)
aln_length <- aln@unmasked@ranges@width[1]
# Extract the sequences from the alignment
aligned_sequences <- as.character(aln@unmasked)
# Extract sequence names from the alignment
sequence_names <- names(aln@unmasked)

# Create an object of class 'alignment' 
alignment_object <- list(
  nb = length(aligned_sequences), # Number of sequences
  seq = aligned_sequences, # Aligned sequences
  nam = sequence_names, # Sequence names
  com = "" # Optional comment
)
class(alignment_object) <- "alignment"     # Set the class to 'alignment'

# Calculate domain localization in the alignment
# This step was necessary, since domain localisations were annotated manually in Supplementary Figure 1
# Load the domains, which were previously extracted from Supplementary Table 1
domains <- read.csv("domains.csv")
# Split each column into two columns, separating the start and end positions by the dash
domains <- domains %>%
  separate(col = "TM1", into = c("TM1_start", "TM1_end"), sep = "-") %>%
  separate(col = "TM2", into = c("TM2_start", "TM2_end"), sep = "-") %>%
  separate(col = "SMP", into = c("SMP_start", "SMP_end"), sep = "-") %>%
  separate(col = "C2A", into = c("C2A_start", "C2A_end"), sep = "-") %>%
  separate(col = "C2B", into = c("C2B_start", "C2B_end"), sep = "-") %>%
  separate(col = "C2C", into = c("C2C_start", "C2C_end"), sep = "-") %>%
  separate(col = "C2D", into = c("C2D_start", "C2D_end"), sep = "-") %>%
  separate(col = "C2E", into = c("C2E_start", "C2E_end"), sep = "-")

# Sort the sequences in domains by their appearance in the alignment
domains <- domains[match(sequence_names, domains$Protein),]
domains["aln_seqs"] <- aligned_sequences
# Function to match sequence domain position to alignment domain position
# Sequences need to be added beforehand as a column to the `domains` dataframe
domains_aln <- apply(domains, MARGIN=1, FUN = function(x) {
  # Split the sequence into individual positions
  seq <- unlist(strsplit(x["aln_seqs"], ""))
  # Define a vector of alignment positions
  aln_index <- 1:length(seq)
  ori_index <- aln_index[seq != "-"]
  # Bothe transmembrane domains
  aln_pos_TM1_start <- ori_index[as.numeric(x["TM1_start"])]
  aln_pos_TM1_end <- ori_index[as.numeric(x["TM1_end"])]
  aln_pos_TM2_start <- ori_index[as.numeric(x["TM2_start"])]
  aln_pos_TM2_end <- ori_index[as.numeric(x["TM2_end"])]
  # Teh SMP domain
  aln_pos_SMP_start <- ori_index[as.numeric(x["SMP_start"])]
  aln_pos_SMP_end <- ori_index[as.numeric(x["SMP_end"])]
  # All C2 domains
  aln_pos_C2A_start <- ori_index[as.numeric(x["C2A_start"])]
  aln_pos_C2A_end <- ori_index[as.numeric(x["C2A_end"])]
  aln_pos_C2B_start <- ori_index[as.numeric(x["C2B_start"])]
  aln_pos_C2B_end <- ori_index[as.numeric(x["C2B_end"])]
  aln_pos_C2C_start <- ori_index[as.numeric(x["C2C_start"])]
  aln_pos_C2C_end <- ori_index[as.numeric(x["C2C_end"])]
  aln_pos_C2D_start <- ori_index[as.numeric(x["C2D_start"])]
  aln_pos_C2D_end <- ori_index[as.numeric(x["C2D_end"])]
  aln_pos_C2E_start <- ori_index[as.numeric(x["C2E_start"])]
  aln_pos_C2E_end <- ori_index[as.numeric(x["C2E_end"])]
  return(list(
    aln_pos_TM1_start, aln_pos_TM1_end,
    aln_pos_TM2_start, aln_pos_TM2_end,
    aln_pos_SMP_start, aln_pos_SMP_end,
    aln_pos_C2A_start, aln_pos_C2A_end,
    aln_pos_C2B_start, aln_pos_C2B_end,
    aln_pos_C2C_start, aln_pos_C2C_end,
    aln_pos_C2D_start, aln_pos_C2D_end,
    aln_pos_C2E_start, aln_pos_C2E_end)
  )}
)

# Append the start and end coordiantes in the alignment to the `domains` dataframe
domains["aln_pos_TM1_start"] <- sapply(domains_aln, function(x) x[[1]])
domains["aln_pos_TM1_end"] <- sapply(domains_aln, function(x) x[[2]])
domains["aln_pos_TM2_start"] <- sapply(domains_aln, function(x) x[[3]])
domains["aln_pos_TM2_end"] <- sapply(domains_aln, function(x) x[[4]])
domains["aln_pos_SMP_start"] <- sapply(domains_aln, function(x) x[[5]])
domains["aln_pos_SMP_end"] <- sapply(domains_aln, function(x) x[[6]])
domains["aln_pos_C2A_start"] <- sapply(domains_aln, function(x) x[[7]])
domains["aln_pos_C2A_end"] <- sapply(domains_aln, function(x) x[[8]])
domains["aln_pos_C2B_start"] <- sapply(domains_aln, function(x) x[[9]])
domains["aln_pos_C2B_end"] <- sapply(domains_aln, function(x) x[[10]])
domains["aln_pos_C2C_start"] <- sapply(domains_aln, function(x) x[[11]])
domains["aln_pos_C2C_end"] <- sapply(domains_aln, function(x) x[[12]])
domains["aln_pos_C2D_start"] <- sapply(domains_aln, function(x) x[[13]])
domains["aln_pos_C2D_end"] <- sapply(domains_aln, function(x) x[[14]])
domains["aln_pos_C2E_start"] <- sapply(domains_aln, function(x) x[[15]])
domains["aln_pos_C2E_end"] <- sapply(domains_aln, function(x) x[[16]])


# Specify the start and end position for the splitted visualization of the alignment
domains["aln_pos_TM1_start_aln1"] <- domains$aln_pos_TM1_start
domains["aln_pos_TM1_end_aln1"] <- domains$aln_pos_TM1_end
domains["aln_pos_TM2_start_aln1"] <- domains$aln_pos_TM2_start
domains["aln_pos_TM2_end_aln1"] <- domains$aln_pos_TM2_end
domains["aln_pos_SMP_start_aln1"] <- domains$aln_pos_SMP_start
domains["aln_pos_SMP_end_aln1"] <- c(517,517,517,517,517,517,517,517,
                                     517,517,517,517,517,517,517,517,
                                     517,517,517,517,517,517,517,517,
                                     517,517,517,517,517,517,517,517,
                                     517,517,517,517,517,517,517,517,
                                     517,517,517,517,517,517,517,517,
                                     509,509,517,517,485,517,517,459)

domains["aln_pos_SMP_start_aln2"] <- c(518,518,518,518,518,518,518,518,
                                       518,518,518,518,518,518,518,518,
                                       518,518,518,518,518,518,518,518,
                                       518,518,518,518,518,518,518,518,
                                       518,518,518,518,518,518,518,518,
                                       518,518,518,518,518,518,518,518,
                                       NA,NA,518,518,NA,518,518,NA)

domains["aln_pos_SMP_end_aln2"] <- c(575,575,575,541,575,574,574,574,
                                     574,574,574,572,574,572,575,575,
                                     575,574,574,577,576,576,576,576,
                                     576,575,578,578,614,578,575,579,
                                     575,575,575,575,575,575,575,575,
                                     575,548,548,548,548,548,548,548,
                                     NA,NA,575,575,NA,575,575,NA)

# C2A aln1
domains["aln_pos_C2A_start_aln1"] <- c(NA,NA,NA,NA,NA,NA,NA,NA,
                                       NA,NA,NA,NA,NA,NA,NA,NA,
                                       NA,NA,NA,NA,NA,NA,NA,NA,
                                       NA,NA,NA,NA,NA,NA,NA,NA,
                                       NA,NA,NA,NA,NA,NA,NA,NA,
                                       NA,NA,NA,NA,NA,NA,NA,NA,
                                       517,517,NA,NA,494,NA,NA,467)
domains["aln_pos_C2A_end_aln1"] <- c(NA,NA,NA,NA,NA,NA,NA,NA,
                                     NA,NA,NA,NA,NA,NA,NA,NA,
                                     NA,NA,NA,NA,NA,NA,NA,NA,
                                     NA,NA,NA,NA,NA,NA,NA,NA,
                                     NA,NA,NA,NA,NA,NA,NA,NA,
                                     NA,NA,NA,NA,NA,NA,NA,NA,
                                     517,517,NA,NA,517,NA,NA,517)

# C2A aln2
domains["aln_pos_C2A_start_aln2"] <- c(618,618,618,621,621,622,621,622,
                                       621,621,621,622,622,621,621,621,
                                       621,593,621,621,621,621,621,621,
                                       620,621,621,621,631,621,621,621,
                                       621,621,603,621,624,592,590,592,
                                       621,560,560,561,561,560,560,560,
                                       518,518,603,621,518,621,591,518)
domains["aln_pos_C2A_end_aln2"] <- domains$aln_pos_C2A_end

# C2B aln2
domains["aln_pos_C2B_start_aln2"] <- domains$aln_pos_C2B_start
domains["aln_pos_C2B_end_aln2"] <- domains$aln_pos_C2B_end

# C2C aln2
domains["aln_pos_C2C_start_aln2"] <- c(NA,NA,1003,NA,NA,NA,NA,NA,
                                       NA,NA,NA,NA,NA,NA,NA,NA,
                                       NA,NA,NA,NA,NA,NA,NA,NA,
                                       NA,NA,NA,NA,NA,NA,NA,NA,
                                       NA,NA,NA,NA,NA,NA,NA,NA,
                                       NA,958,958,950,950,960,959,980,
                                       807,807,NA,NA,804,NA,NA,NA)
domains["aln_pos_C2C_end_aln2"] <- c(NA,NA,1034,NA,NA,NA,NA,NA,
                                     NA,NA,NA,NA,NA,NA,NA,NA,
                                     NA,NA,NA,NA,NA,NA,NA,NA,
                                     NA,NA,NA,NA,NA,NA,NA,NA,
                                     NA,NA,NA,NA,NA,NA,NA,NA,
                                     NA,1034,1034,1034,1034,1034,1034,1034,
                                     927,927,NA,NA,923,NA,NA,NA)

# C2C aln3
domains["aln_pos_C2C_start_aln3"] <- c(1035,1035,NA,NA,NA,NA,NA,NA,
                                       NA,NA,NA,NA,NA,NA,NA,NA,
                                       NA,NA,NA,NA,NA,NA,NA,NA,
                                       NA,NA,NA,NA,NA,NA,NA,NA,
                                       NA,NA,NA,NA,NA,NA,NA,NA,
                                       NA,1035,1035,1035,1035,1035,1035,1035,
                                       NA,NA,NA,NA,NA,NA,NA,NA)
domains["aln_pos_C2C_end_aln3"] <- c(NA,NA,1034,NA,NA,NA,NA,NA,
                                     NA,NA,NA,NA,NA,NA,NA,NA,
                                     NA,NA,NA,NA,NA,NA,NA,NA,
                                     NA,NA,NA,NA,NA,NA,NA,NA,
                                     NA,NA,NA,NA,NA,NA,NA,NA,
                                     NA,1075,1075,1075,1075,1075,1075,1074,
                                     NA,NA,NA,NA,NA,NA,NA,NA)

# C2D aln3
domains["aln_pos_C2D_start_aln3"] <- c(NA,NA,1155,NA,NA,NA,NA,NA,
                                       NA,NA,NA,NA,NA,NA,NA,NA,
                                       NA,NA,NA,NA,NA,NA,NA,NA,
                                       NA,NA,NA,NA,NA,NA,NA,NA,
                                       NA,NA,NA,NA,NA,NA,NA,NA,
                                       NA,NA,NA,NA,NA,NA,NA,NA,
                                       1125,1120,NA,NA,1125,NA,NA,NA)
domains["aln_pos_C2D_end_aln3"] <- c(NA,NA,1256,NA,NA,NA,NA,NA,
                                     NA,NA,NA,NA,NA,NA,NA,NA,
                                     NA,NA,NA,NA,NA,NA,NA,NA,
                                     NA,NA,NA,NA,NA,NA,NA,NA,
                                     NA,NA,NA,NA,NA,NA,NA,NA,
                                     NA,NA,NA,NA,NA,NA,NA,NA,
                                     1244,1244,NA,NA,1240,NA,NA,NA)

# C2D aln3
domains["aln_pos_C2E_start_aln3"] <- c(NA,NA,1327,NA,NA,NA,NA,NA,
                                       NA,NA,NA,NA,NA,NA,NA,NA,
                                       NA,NA,NA,NA,NA,NA,NA,NA,
                                       NA,NA,NA,NA,NA,NA,NA,NA,
                                       NA,NA,NA,NA,NA,NA,NA,NA,
                                       NA,NA,NA,NA,NA,NA,NA,NA,
                                       NA,NA,NA,NA,1402,NA,NA,NA)
domains["aln_pos_C2E_end_aln3"] <- c(NA,NA,1452,NA,NA,NA,NA,NA,
                                     NA,NA,NA,NA,NA,NA,NA,NA,
                                     NA,NA,NA,NA,NA,NA,NA,NA,
                                     NA,NA,NA,NA,NA,NA,NA,NA,
                                     NA,NA,NA,NA,NA,NA,NA,NA,
                                     NA,NA,NA,NA,NA,NA,NA,NA,
                                     NA,NA,NA,NA,1520,NA,NA,NA)

# Plot the alignment using ggmsa (split the alignment in three parts with equal lengths)
aln_plt_1 <- ggmsa(aln@unmasked, start = 1, end = aln_length/3, font = "DroidSansMono", color = "Chemistry_AA",
                   char_width = 1, by_conservation = FALSE, seq_name = TRUE) + 
  scale_x_continuous(limits = c(1, aln_length/3),
                     breaks = c(1, seq(50,500,by=50), aln_length/3),
                     labels = c(1, seq(50,500,by=50), aln_length/3)) +
  theme(axis.text.y = element_text(size = 3)) +
  # HR1
  geom_rect(domains[order(-1:-nrow(domains)),], mapping = aes(xmin=aln_pos_TM1_start-0.5,
                                   xmax=aln_pos_TM1_end+0.5,
                                   ymin=0.5:55.5,
                                   ymax = 1.5:56.5), fill = "black", alpha = 0.5) +
  # HR2
  geom_rect(domains[order(-1:-nrow(domains)),], mapping = aes(xmin=aln_pos_TM2_start-0.5,
                                                              xmax=aln_pos_TM2_end+0.5,
                                                              ymin=0.5:55.5,
                                                              ymax = 1.5:56.5), fill = "grey", alpha = 0.5) +
  # SMP
  geom_rect(domains[order(-1:-nrow(domains)),], mapping = aes(xmin=aln_pos_SMP_start_aln1-0.5,
                                                              xmax=aln_pos_SMP_end_aln1+0.5,
                                                              ymin=0.5:55.5,
                                                              ymax = 1.5:56.5), fill = "blue", alpha = 0.5) +
  # C2A
  geom_rect(domains[order(-1:-nrow(domains)),], mapping = aes(xmin=aln_pos_C2A_start_aln1-0.5,
                                                              xmax=aln_pos_C2A_end_aln1+0.5,
                                                              ymin=0.5:55.5,
                                                              ymax = 1.5:56.5), fill = "green", alpha = 0.5) +
  geom_seqlogo(font="DroidSansMono", color="Chemistry_AA", top=TRUE, adaptive=TRUE)
aln_plt_1 <- as.ggplot(aln_plt_1)


aln_plt_2 <- ggmsa(aln@unmasked, start = (aln_length/3 + 1), end = (2/3 * aln_length), font = "DroidSansMono", color = "Chemistry_AA",
                   char_width = 1, by_conservation = FALSE, seq_name = TRUE) + 
  scale_x_continuous(breaks = c((aln_length/3 + 1),seq(550,(2/3 * aln_length),by=50), (2/3 * aln_length)),
                     labels = c((aln_length/3 + 1),seq(550,(2/3 * aln_length),by=50), (2/3 * aln_length))) +
  theme(axis.text.y = element_text(size = 3)) +
  geom_seqlogo(font="DroidSansMono", color="Chemistry_AA", top=TRUE, adaptive=TRUE)
  # SMP
  geom_rect(domains[order(-1:-nrow(domains)),], mapping = aes(xmin=aln_pos_SMP_start_aln2-0.5,
                                                              xmax=aln_pos_SMP_end_aln2+0.5,
                                                              ymin=0.5:55.5,
                                                              ymax = 1.5:56.5), fill = "blue", alpha = 0.5) +
  # C2A
  geom_rect(domains[order(-1:-nrow(domains)),], mapping = aes(xmin=aln_pos_C2A_start_aln2-0.5,
                                                              xmax=aln_pos_C2A_end_aln2+0.5,
                                                              ymin=0.5:55.5,
                                                              ymax = 1.5:56.5), fill = "green", alpha = 0.5) +
  # C2B
  geom_rect(domains[order(-1:-nrow(domains)),], mapping = aes(xmin=aln_pos_C2B_start_aln2-0.5,
                                                              xmax=aln_pos_C2B_end_aln2+0.5,
                                                              ymin=0.5:55.5,
                                                              ymax = 1.5:56.5), fill = "green", alpha = 0.5) +
  # C2C
  geom_rect(domains[order(-1:-nrow(domains)),], mapping = aes(xmin=aln_pos_C2C_start_aln2-0.5,
                                                              xmax=aln_pos_C2C_end_aln2+0.5,
                                                              ymin=0.5:55.5,
                                                              ymax = 1.5:56.5), fill = "green", alpha = 0.5)
aln_plt_2 <- as.ggplot(aln_plt_2)


aln_plt_3 <- ggmsa(aln@unmasked, start = (2/3 * aln_length + 1), end = aln_length, font = "DroidSansMono", color = "Chemistry_AA",
                   char_width = 1, by_conservation = FALSE, seq_name = TRUE) + 
  scale_x_continuous(breaks = c((2/3 * aln_length + 1), seq(1100,1550,by=50), aln_length),
                     labels = c((2/3 * aln_length + 1), seq(1100,1550,by=50), aln_length)) +
  theme(axis.text.y = element_text(size = 3)) +
  geom_seqlogo(font="DroidSansMono", color="Chemistry_AA", top=TRUE, adaptive=TRUE) +
  # C2C
  geom_rect(domains[order(-1:-nrow(domains)),], mapping = aes(xmin=aln_pos_C2C_start_aln3-0.5,
                                                              xmax=aln_pos_C2C_end_aln3+0.5,
                                                              ymin=0.5:55.5,
                                                              ymax = 1.5:56.5), fill = "green", alpha = 0.5) +
  # C2D
  geom_rect(domains[order(-1:-nrow(domains)),], mapping = aes(xmin=aln_pos_C2D_start_aln3-0.5,
                                                              xmax=aln_pos_C2D_end_aln3+0.5,
                                                              ymin=0.5:55.5,
                                                              ymax = 1.5:56.5), fill = "green", alpha = 0.5) +
  # C2E
  geom_rect(domains[order(-1:-nrow(domains)),], mapping = aes(xmin=aln_pos_C2E_start_aln3-0.5,
                                                              xmax=aln_pos_C2E_end_aln3+0.5,
                                                              ymin=0.5:55.5,
                                                              ymax = 1.5:56.5), fill = "green", alpha = 0.5)
aln_plt_3 <- as.ggplot(aln_plt_3)

FigS1 <- ggarrange(aln_plt_1, aln_plt_2, aln_plt_3, ncol = 1, nrow = 3)
ggsave('FigS1.png',FigS1, width =45, height=20, limitsize=FALSE)

### Distance matrix calculation ###

dm <- dist.alignment(alignment_object, matrix = "similarity")
dmM <- as.matrix(dm)


### Phylogenetic tree calculation ###

# Convert alignment to phyDat object (required for phangorn)
aln_phyDat <- as.phyDat(alignment_object, type = "AA")  # For protein alignments
# Test all possible AA subsitution models
mt <- modelTest(aln_phyDat, model="all", multicore = TRUE, mc.cores = 4)
# Select the best model for the data
fit_mt <- as.pml(mt, "BIC")
# Fit a ML tree using the mt object
tree_mt <- pml_bb(mt, control = pml.control(trace = 0), rearrangement = "stochastic")
tree_mt_tree <- tree_mt$tree
save(mt, fit_mt, tree_mt, file = "ML_tree.RData")

# Plot the tree that is shown in Figure 3
svg("ML_tree.svg", width = 4, height = 13, pointsize = 8)
plotBS(midpoint(tree_mt$tree), p = .5, type="p", digits=2, cex=0.6)
add.scale.bar()
dev.off()

# Plot Supplementary Figure 2
png("FigS2.png", width = 3000, height = 3000, res = 300, units = "px")
plot(tree_mt_stoch_tree, cex = 0.7)
edgelabels(round(tree_mt_tree$edge.length, 2), cex = 0.4, frame = "none",
           bg="white", col="black", adj = c(0.5,-0.5))
dev.off()

# Prepare the distance matrix to plot Supplementary Figure 3
tip_order_ml <- c("HsTMEM24","MpESYT3", "SfESYT12", "PpESYT14", "PpESYT13", "SfESYT9", "SfESYT13",
                  "SfESYT14", "SfESYT15", "PpESYT10", "PpESYT11", "PpESYT12", "AtNTMC2T6.1", "AtNTMC2T6.2",
                  "MpESYT9","PpESYT5", "AtSYT6", "SfESYT6", "SfESYT5", "SfESYT7", "MpESYT5",
                  "PpESYT4", "MpESYT10", "MpESYT8", "SfESYT11", "SfESYT10", "PpESYT9", "HsESYT1",
                  "HsESYT3","HsESYT2", "PpESYT6", "PpESYT8", "PpESYT7", "SfESYT8", "MpESYT6",
                  "AtSYT7","MpESYT7", "PpESYT15", "MpESYT4", "AtSYT5", "AtSYT4", "AtSYT2",
                  "AtSYT1","MpESYT2", "SfESYT1", "SfESYT3", "SfESYT2", "SfESYT4", "PpESYT1",
                  "PpESYT3","PpESYT2", "MpESYT1", "AtSYT3", "ScTCB3", "ScTCB2", "ScTCB1")

dmM_ordered <- dmM[tip_order_ml,tip_order_ml]
# Define the color palette for the heatmap
my_palette <- colorRampPalette(c("#000004", "#3B0F70", "#8C2981", "#DE4968","#FEBA4E"))(n = 1000)
breaks <- seq(min(dmM), max(dmM), length.out = 1001)
# Plot Supplementary Figure 3
png("FigS3.png", width = 4000, height = 4000, res = 300)
heatmap.2(
  dmM_ordered_mt_stoch,
  dendrogram='none',
  Rowv=tip_order_ml,
  Colv=tip_order_ml,
  trace="none",
  symbreaks=F,
  key = FALSE,
  key.title = NA,
  density.info = 'density',
  cexRow = 0.8,
  cexCol = 0.8,
  # col = bluered(100),
  col=my_palette, 
  breaks=breaks,
  lwid = c(2, 5),
  margins = c(6, 6))
dev.off()
