# Supplementary material for: The Extended Synaptotagmins of Physcomitrium patens
Source: Plants (Basel). 2025 Mar 25;14(7):1027. doi: 10.3390/plants14071027 (PMC11990657; doi:10.3390/plants14071027)
Supplement: Supplementary file 1 [file plants-14-01027-s001.zip › SupplementaryTable S1_v2.xlsx]

## Sheet: S1
SupplementaryTable S1: List of SMP proteins used in this study.
green background: E-SYT homologs reported previously.
TM: transmembrane region, SMP: synaptotagmin-like mitochondrial-lipid-binding domain, C2: Ca2+ binding domain
n/a: not applicable
Databases searched:	TAIR (The Arabidopsis Information Resource)			https://www.arabidopsis.org/					Berardini et al., Genesis, 2015, doi: 10.1002/dvg.22877
	UniProt (Universal Protein Resource)			https://www.uniprot.org/					UniProt 2025, Nucleic Acids Res., 2024, doi.org/10.1093/nar/gkae1010
The Extended Synaptotagmins of Physcomitrium patens
Alexander Kaier and Maria Ntefidou
MDPI Plants, Manuscript ID: plants-3529263
Supplementary Table S1: Databases searched, ESYT homologs and HsTMEM24 protein domains.
ESYT sequences were obtained from data bases:						Citation
UniProt (Universal Protein Resource)			https://www.uniprot.org/			[136] The UniProt Consortium, 2024, doi.org/10.1093/nar/gkae1010
TAIR (The Arabidopsis Information Resource)			https://www.arabidopsis.org/			[137] Berardini et al., genesis, 2015, doi.org/10.1002/dvg.22877
Phytozome (The Plant Genomics Resource, Joint Genome Institute)			https://phytozome-next.jgi.doe.gov/			[126] Goodstein et al., Nucleic Acids Res., 2012, doi.org/10.1093/nar/gkr944
Phytozome, Physcomitrium patens v6.1						[9] Bi et a., Nat. Plants, 2024, doi.org/10.1038/s41477-023-01614-7
Phytozome, Sphagnum fallax v0.5						[138] Healey et al., Nat. Plants, 2023, 10.1038/s41477-022-01333-5
Phytozome, Marchantia polymorpha v3.1						[139] Bowman et al, Cell, 2017, doi.org/10.1016/j.cell.2017.09.030
NCBI (National Center for Biotechnology Information)			https://blast.ncbi.nlm.nih.gov/Blast.cgi			[119] Sayers et al., Nucleic Acids Res.,2022, doi: 10.1093/nar/gkab1112
Prediction tools:
DeepTMHMM 1.0	hydrophobic regions		https://services.healthtech.dtu.dk/services/DeepTMHMM-1.0/			[141] Hallgren et al., bioRxiv, 2022, doi.org/10.1101/2022.04.08.487609
Interpro	protein domains		https://www.ebi.ac.uk/interpro/			[129] Blum et al., Nucleic Acids Res., 2024, doi.org/10.1093/nar/gkae1082
NCBI SMART Blast	protein domains		http://smart.embl-heidelberg.de/			[130] Letunic and Bork, Nucleic Acids Res., 2024, doi.org/10.1093/nar/gkaa937
				Amino acid residues
Species	Protein	UniProt ID	TAIR/Phytozome	Total length	TM1	TM2	SMP	C2A	C2B	C2C	C2D	C2E	Reference
Homo sapiens	HsESYT1	Q9BSJ8	n/a	1104	54-74	76-91	135-313	329-448	479-583	647-766	799-900	971-1096	Min et al., PNAS, 2007; Lee and Hong, FASEB, 2006
	HsESYT2	A0FGR8	n/a	921	112-132	134-149	191-370	385-505	514-639	786-911	-	-	Min et al., PNAS, 2007; Lee and Hong, FASEB, 2006
	HsESYT3	A0FGR9	n/a	886	35-55	57-72	114-291	306-424	426-526	735-879	-	-	Min et al., PNAS, 2007; Lee and Hong, FASEB, 2006
	HsTMEM24	O14523	n/a	706	10-31	-	84-260	268-389	-	-	-	-	Lees et al., Science, 2017
Saccharomyces cerevisiae	ScTCB1	Q12466	n/a	1186	107-127	129-144	174-377	385-508	512-636	658-778	976-1094	-	Manford et al., Dev. Cell, 2012; Toulmay and Prinz, J Cell Sci, 2012
	ScTCB2	P48231	n/a	1178	99-119	121-136	166-369	377-500	504-628	650-769	962-1086	-	Manford et al., Dev. Cell, 2012; Toulmay and Prinz, J Cell Sci, 2012
	ScTCB3	Q03640	n/a	1545	207-227	229-247	274-481	490-617	646-763	798-917	1119-1234	1396-1514	Manford et al., Dev. Cell, 2012; Toulmay and Prinz, J Cell Sci, 2012
Arabidopsis thaliana	AtSYT1	A0A5S9X041	AT2g20990 (TAIR)	579	7-29	-	67-253	299-399	439-559	-	-	-	Schapire et al., Plant Cell, 2008; Ishikawa et al., New Phyt., 2020
	AtSYT2	B6ETT4	AT1G20080 (TAIR)	537	7-29	-	67-249	261-361	419-518	-	-	-	Ishikawa et al., New Phyt., 2020
	AtSYT3	Q7XA06	AT5G04220 (TAIR)	540	7-27	-	67-249	262-362	421-520	-	-	-	Ishikawa 2020, Ruiz-Lopez, Plant Cell, 2021
	AtSYT4	A0JJX5	AT5G11100 (TAIR)	569	2-22	-	67-251	265-365	444-542	-	-	-	Ishikawa et al., New Phyt., 2020
	AtSYT5	Q8L706	AT1G05500 (TAIR)	560	2-22	-	67-249	263-366	436-534	-	-	-	Ishikawa et al., New Phyt., 2020; Lee et al., J. Exp. Bot., 2020
	AtSYT6	Q93ZM0	AT3G18370 (TAIR)	815	29-45	46-64	94-280	292-407	482-576	606-700	-	-	Huercano, bioRxiV 2022
	AtSYT7 or AtCLB1 or AtNTMC2T4	Q9LEX1	AT3g61050 (TAIR)	510	3-21	-	66-248	264-361	-	-	-	-	Ishikawa et al., New Phyt., 2020; Huercano, bioRxiV 2022
	AtNTMC2T6.1	Q93XX4	AT1G53590 (TAIR)	751	5-22	27-40	68-262	283-380	-	-	-	-	Huercano, bioRxiV 2022
	AtNTMC2T6.2	B3H4I1	AT3G14590 (TAIR)	737	5-22	27-40	72-266	284-381	-	-	-	-	Huercano, bioRxiV 2022
Physcomitrium patens1	PpESYT1	A0JJW9	Pp6c24_5400 (Phytozome)	538	7-29	-	60-248	262-351	420-522	-	-	-	Ishkawa et al., New Phyt., 2020; Craxton et al., BMC Genomics, 2007; this work
	PpESYT2	A0A7I4FG40	Pp6c23_7100 (Phytozome)	535	7-27	-	60-248	262-363	418-519	-	-	-	Ishkawa et al., New Phyt., 2020; Craxton et al., BMC Genomics, 2007; this work
	PpESYT3	A0JJX1	Pp6c20_5790 (Phytozome)	538	7-28	-	60-248	261-360	420-519	-	-	-	Ishkawa et al., New Phyt., 2020; Craxton et al., BMC Genomics, 2007; this work
	PpESYT4	A0A2K1K420	Pp6c9_10540 (Phytozome)	855	26-46	48-62	92-278	290-428	489-602	626-740	-	-	Ishkawa et al., New Phyt., 2020; this work
	PpESYT5	A0A2K1JDI2	Pp6c15_8670 (Phytozome)	850	28-46	48-62	92-278	290-422	483-598	621-735	-	-	Ishkawa et al., New Phyt., 2020; this work
	PpESYT6	A0A2K1IVB7	Pp6c20_8640 (Phytozome)	485	17-35	-	73-261	278-383	-	-	-	-	Ishkawa et al., New Phyt., 2020; this work
	PpESYT7	A0A2K1IGC1	Pp6c24_5340 (Phytozome)	510	6-22	-	58-246	264-362	-	-	-	-	Ishkawa et al., New Phyt., 2020; this work
	PpESYT8	A0A2K1K6V5	Pp6c8_5430 (Phytozome)	511	4-20	-	58-246	264-361	-	-	-	-	Ishkawa et al., New Phyt., 2020; this work
	PpESYT9	A0A2K1IAY7	Pp6c25_1250 (Phytozome)	600	124-141	146-167	204-392	409-510	-	-	-	-	this work
	PpESYT10	A0A2K1JVW4	Pp6c11_12570 (Phytozome)	839	20-39	41-57	82-274	304-403	-	-	-	-	this work
	PpESYT11	A0A2K1KA88	Pp6c7_2440 (Phytozome)	862	20-39	41-56	84-270	303-401	-	-	-	-	this work
	PpESYT12	A0A2K1J9X6	Pp6c16_230 (Phytozome)	899	15-35	37-51	81-272	299-400	-	-	-	-	this work
	PpESYT13	A0A2K1J1H4	Pp6c18_8110 (Phytozome)	597	29-47	49-65	92-284	312-409	-	-	-	-	this work
	PpESYT14	A0A2K1IX04	Pp6c19_1720 (Phytozome)	840	29-46	48-62	91-284	315-412	-	-	-	-	this work
	PpESYT15	n/a	Pp6c8_1200 (Phytozome)	697	77-97	-	136-341	379-477	554-641	-	-	-	this work1
Sphagnum fallax	SfESYT1	n/a	Sphfalx20G007500 (Phytozome)	533	7-27	-	60-248	262-356	416-516	-	-	-	this work
	SfESYT2	n/a	Sphfalx01G093000 (Phytozome)	478	7-27	-	60-248	261-360	380-458	-	-	-	this work
	SfESYT3	n/a	Sphfalx05G060600 (Phytozome)	539	7-27	-	60-248	261-361	420-520	-	-	-	this work
	SfESYT4	n/a	Sphfalx08G086800 (Phytozome)	537	7-28	-	60-248	261-361	397-518	-	-	-	this work
	SfESYT5	n/a	Sphfalx05G044900 (Phytozome)	828	25-45	47-61	91-278	291-397	462-578	597-714	-	-	this work
	SfESYT6	n/a	Sphfalx01G127500 (Phytozome)	823	25-45	47-61	91-278	291-394	459-575	594-711	-	-	this work
	SfESYT7	n/a	Sphfalx19G019500 (Phytozome)	842	25-45	47-61	91-277	289-419	474-588	613-728	-	-	this work
	SfESYT8	n/a	Sphfalx01G050700 (Phytozome)	511	3-20	-	58-247	265-362	-	-	-	-	this work
	SfESYT9	n/a	Sphfalx16G008000 (Phytozome)	585	33-56	-	85-274	304-405	-	-	-	-	this work
	SfESYT10	n/a	Sphfalx01G169200 (Phytozome)	585	107-129	132-152	189-377	392-492	-	-	-	-	this work
	SfESYT11	n/a	Sphfalx05G022100 (Phytozome)	492	38-57	64-84	121-302	317-418	-	-	-	-	this work
	SfESYT12	n/a	Sphfalx17G024500 (Phytozome)	844	35-55	57-71	100-294	322-438	-	-	-	-	this work
	SfESYT13	n/a	Sphfalx13G113800 (Phytozome)	858	52-72	74-87	117-310	322-440	-	-	-	-	this work
	SfESYT14	n/a	Sphfalx13G005500 (Phytozome)	880	52-72	74-88	117-311	326-444	-	-	-	-	this work
	SfESYT15	n/a	Sphfalx07G005600 (Phytozome)	845	54-74	76-89	119-312	324-445	-	-	-	-	this work
Marchantia polymorpha	MpESYT1	A0AAF6ANG3	Mapoly0096s0009 (Phytozome)	539	7-27	-	60-246	262-361	404-520	-	-	-	this work
	MpESYT2	A0A2R6WSA4	Mapoly0061s0016 (Phytozome)	560	7-27	-	60-246	261-359	413-530	-	-	-	this work
	MpESYT3	A0A2R6W9Q3	Mapoly0122s0015 (Phytozome)	685	70-90	92-105	136-332	362-460	-	-	-	-	this work
	MpESYT4	A0A2R6X570	Mapoly0035s0038 (Phytozome)	665	40-62	-	101-289	308-426	511-629	-	-	-	this work
	MpESYT5	A0AAF6BBM6	Mapoly0126s0037 (Phytozome)	850	25-45	47-61	91-277	289-409	471-586	610-723	-	-	this work
	MpESYT6	A0A2R6XCY3	Mapoly0022s0057 (Phytozome)	486	5-25	-	59-248	265-363	-	-	-	-	this work
	MpESYT7	A0A2R6X7Q0	Mapoly0031s0096 (Phytozome)	447	2-22	-	64-273	292-384	-	-	-	-	this work
	MpESYT8	A0A176WJ56	Mapoly0041s0076 (Phytozome)	473	35-55	58-78	114-302	317-418	-	-	-	-	this work
	MpESYT9	A0A2R6XQP9	Mapoly0005s0081 (Phytozome)	971	19-39	41-56	85-279	301-418	-	-	-	-	this work
	MpESYT10	A0AAF6BGM4	Mapoly0095s0004 (Phytozome)	672	150-170	-	202-389	405-528	-	-	-	-	this work
1 a similar protein sequence (NCBI: XP_024382745) containing a 17 amino acid deletion in the SMP domain and a 12 amino acid insertion in the C2 domain was reported by Ishikawa et al., New Phyt., 2020.
